# Supplementary material for: Functional Specialization within the EXO70 Gene Family in Arabidopsis
Source: Int J Mol Sci. 2021 Jul 15;22(14):7595. doi: 10.3390/ijms22147595 (PMC8303320; doi:10.3390/ijms22147595)
Supplement: Supplementary file 1 [file ijms-22-07595-s001.zip]

Archive with 1 entries (1 files):
- ijms-1288487-supplementary.pdf
